# Supplementary material for: First Responders to Hyperosmotic Stress in Murine Astrocytes: Connexin 43 Gap Junctions Are Subject to an Immediate Ultrastructural Reorganization
Source: Biology (Basel). 2021 Dec 9;10(12):1307. doi: 10.3390/biology10121307 (PMC8698406; doi:10.3390/biology10121307)
Supplement: Supplementary file 1 [file biology-10-01307-s001.zip]

Archive with 2 entries (2 files):
- biology-1449786 Figure S1 Determination of dye-spreading by scrape-loading dye transfer (SLDT).pdf
- biology-1449786_Supplementary File S1 Original images of immunoblotting.pdf
